# Supplementary material for: Mapping the Morbidity Risk Associated with Coal Mining in Queensland, Australia
Source: Int J Environ Res Public Health. 2022 Jan 21;19(3):1206. doi: 10.3390/ijerph19031206 (PMC8834562; doi:10.3390/ijerph19031206)
Supplement: Supplementary file 1 [file ijerph-19-01206-s001.zip]

Archive with 1 entries (1 files):
- ijerph-1516230-supplementary.pdf
